# Supplementary material for: Natural variation of the GmDt1 gene affects the 100-seed weight of soybean
Source: Front Plant Sci. 2026 Apr 2;17:1801920. doi: 10.3389/fpls.2026.1801920 (PMC13083091; doi:10.3389/fpls.2026.1801920)
Supplement: Supplementary Table 1 — BLAST analysis of candidate gene protein sequences. [file Table3.xlsx]

## Sheet: Sheet1
Name		Growth habit
Fan Dou No.5	Cultivar (Glycine max)	Determinate growth habit
Hei Nong No.64	Cultivar (Glycine max)	Semi-determinate growth habi
Hua Dou No.2	Cultivar (Glycine max)	Semi-determinate growth habi
Ji Dou No.15	Cultivar (Glycine max)	Determinate growth habit
Jing Feng No.1	Cultivar (Glycine max)	Semi-determinate growth habi
Ke Dou No.1	Cultivar (Glycine max)	Determinate growth habit
Ke Feng No.14	Cultivar (Glycine max)	Determinate growth habit
Ke Feng No.29	Cultivar (Glycine max)	Semi-determinate growth habi
Ke Huang No.3	Cultivar (Glycine max)	Semi-determinate growth habi
Ke Xin No.4	Cultivar (Glycine max)	Semi-determinate growth habi
Ke Xin No.8	Cultivar (Glycine max)	Semi-determinate growth habi
Liao Dou No.31	Cultivar (Glycine max)	Determinate growth habit
Lu Dou No.4	Cultivar (Glycine max)	Determinate growth habit
Qi Huang No.25	Cultivar (Glycine max)	Determinate growth habit
Qi Huang No.26	Cultivar (Glycine max)	Determinate growth habit
Qi Huang No.28	Cultivar (Glycine max)	Determinate growth habit
Qi Huang No.30	Cultivar (Glycine max)	Determinate growth habit
Qi Huang No.31	Cultivar (Glycine max)	Determinate growth habit
Qi Huang No.33	Cultivar (Glycine max)	Determinate growth habit
Shan Ning No.12	Cultivar (Glycine max)	Determinate growth habit
Shan Ning No.7	Cultivar (Glycine max)	Determinate growth habit
Wan Dou No.24	Cultivar (Glycine max)	Determinate growth habit
Wan Dou No.28	Cultivar (Glycine max)	Determinate growth habit
Wan Dou No.29	Cultivar (Glycine max)	Determinate growth habit
Wan Dou No.30	Cultivar (Glycine max)	Determinate growth habit
Xu Dou No.16	Cultivar (Glycine max)	Determinate growth habit
Yu Dou No.12	Cultivar (Glycine max)	Semi-determinate growth habi
Yu Dou No.18	Cultivar (Glycine max)	Determinate growth habit
Yu Dou No.2	Cultivar (Glycine max)	Determinate growth habit
Yu Dou No.22	Cultivar (Glycine max)	Semi-determinate growth habi
Yu Dou No.25	Cultivar (Glycine max)	Determinate growth habit
Yu Dou No.8	Cultivar (Glycine max)	Determinate growth habit
Zheng No.59	Cultivar (Glycine max)	Semi-determinate growth habi
Zheng No.9525	Cultivar (Glycine max)	Determinate growth habit
Zheng No.97196	Cultivar (Glycine max)	Determinate growth habit
Zheng Zhou No.135	Cultivar (Glycine max)	Determinate growth habit
Zhong Huang No.10	Cultivar (Glycine max)	Indeterminate growth habit
Zhong Huang No.28	Cultivar (Glycine max)	Semi-determinate growth habi
Zhong Huang No.39	Cultivar (Glycine max)	Determinate growth habit
Zhong Huang No.41	Cultivar (Glycine max)	Determinate growth habit
Zhong Huang No.44	Cultivar (Glycine max)	Semi-determinate growth habi
Zhong Huang No.48	Cultivar (Glycine max)	Semi-determinate growth habi
Zhong Huang No.49	Cultivar (Glycine max)	Semi-determinate growth habi
Zhong Huang No.55	Cultivar (Glycine max)	Semi-determinate growth habi
Zhong Huang No.58	Cultivar (Glycine max)	Semi-determinate growth habi
Zhou Dou No.11	Cultivar (Glycine max)	Determinate growth habit
Zhou Dou No.12	Cultivar (Glycine max)	Determinate growth habit
Zhou Dou No.13	Cultivar (Glycine max)	Determinate growth habit
Zhou Dou No.18	Cultivar (Glycine max)	Semi-determinate growth habi
Zhou Dou No.19	Cultivar (Glycine max)	Determinate growth habit
Zhong Huang No.40	Cultivar (Glycine max)	Determinate growth habit
Zhong Huang No.31	Cultivar (Glycine max)	Semi-determinate growth habi
Zhong Huang No.14	Cultivar (Glycine max)	Determinate growth habit
Zhong Huang No.13	Cultivar (Glycine max)	Determinate growth habit
Sheng Dou No.9	Cultivar (Glycine max)	Determinate growth habit
Lu Dou No.11	Cultivar (Glycine max)	Determinate growth habit
Liao Dou No.15	Cultivar (Glycine max)	Determinate growth habit
He Dou No.13	Cultivar (Glycine max)	Semi-determinate growth habi
Wan Dou No.2	Cultivar (Glycine max)	Determinate growth habit
Wan Dou No.32	Cultivar (Glycine max)	Determinate growth habit
Wan Dou No.35	Cultivar (Glycine max)	Determinate growth habit
Wo Dou No.5	Cultivar (Glycine max)	Semi-determinate growth habi
Wan Dou No.31	Cultivar (Glycine max)	Determinate growth habit
Wan Dou No.37	Cultivar (Glycine max)	Determinate growth habit
Wan Dou No.36	Cultivar (Glycine max)	Determinate growth habit
Wan Dou 21116	Cultivar (Glycine max)	Determinate growth habit
Wan 20001	Cultivar (Glycine max)	Determinate growth habit
Fu Dou No.16	Cultivar (Glycine max)	Determinate growth habit
Zhong Huang No.74	Cultivar (Glycine max)	Semi-determinate growth habi
Zhong Huang No.70	Cultivar (Glycine max)	Determinate growth habit
Zhong Dou No.41	Cultivar (Glycine max)	Determinate growth habit
Zhong Huang No.51	Cultivar (Glycine max)	Determinate growth habit
Ke Feng No.37	Cultivar (Glycine max)	Semi-determinate growth habi
Ke Xin No.5	Cultivar (Glycine max)	Determinate growth habit
Ke Feng No.17	Cultivar (Glycine max)	Semi-determinate growth habi
Zhong Huang No.42	Cultivar (Glycine max)	Determinate growth habit
Zhong Huang No.64	Cultivar (Glycine max)	Semi-determinate growth habi
Zhong Huang No.37	Cultivar (Glycine max)	Determinate growth habit
Ke Dou No.7	Cultivar (Glycine max)	Determinate growth habit
Zhong Huang No.63	Cultivar (Glycine max)	Determinate growth habit
Zhong Huang No.46	Cultivar (Glycine max)	Semi-determinate growth habi
Zhong Pin No.662	Cultivar (Glycine max)	Semi-determinate growth habi
Zhong Dou No.28	Cultivar (Glycine max)	Semi-determinate growth habi
You Chu No.4	Cultivar (Glycine max)	Semi-determinate growth habi
Gui Chun No.10	Cultivar (Glycine max)	Determinate growth habit
Gui Chun No.11	Cultivar (Glycine max)	Determinate growth habit
Nong Da Dou No.2	Cultivar (Glycine max)	Determinate growth habit
Cang Dou No.7	Cultivar (Glycine max)	Determinate growth habit
Bao Dou No.3	Cultivar (Glycine max)	Determinate growth habit
Zhong Huang No.69	Cultivar (Glycine max)	Determinate growth habit
Cang Dou No.6	Cultivar (Glycine max)	Determinate growth habit
Zheng 91107	Cultivar (Glycine max)	Determinate growth habit
Shang 951099	Cultivar (Glycine max)	Determinate growth habit
Zheng 92116	Cultivar (Glycine max)	Determinate growth habit
Zheng 4066	Cultivar (Glycine max)	Determinate growth habit
Yu Dou No.5	Cultivar (Glycine max)	Determinate growth habit
Zhou 0496	Cultivar (Glycine max)	Determinate growth habit
Zheng Dou No.30	Cultivar (Glycine max)	Determinate growth habit
Yu Dou No.6	Cultivar (Glycine max)	Determinate growth habit
Zheng Jiao 9525	Cultivar (Glycine max)	Determinate growth habit
Yu Dou No.3	Cultivar (Glycine max)	Determinate growth habit
Shang Qiu 1099	Cultivar (Glycine max)	Determinate growth habit
Pu Hai No.10 -1	Cultivar (Glycine max)	Determinate growth habit
Zheng 90007	Cultivar (Glycine max)	Determinate growth habit
Yu Dou No.26	Cultivar (Glycine max)	Determinate growth habit
Yu Dou No.13	Cultivar (Glycine max)	Determinate growth habit
Zhou 7327-118	Cultivar (Glycine max)	Determinate growth habit
Yu Dou No.1	Cultivar (Glycine max)	Determinate growth habit
Yu Dou No.19	Cultivar (Glycine max)	Determinate growth habit
Zheng Jiao No.107	Cultivar (Glycine max)	Determinate growth habit
Yu Dou No.29	Cultivar (Glycine max)	Determinate growth habit
Zhou Dou No.16	Cultivar (Glycine max)	Determinate growth habit
Zheng 8516	Cultivar (Glycine max)	Determinate growth habit
Zhou Dou 04012	Cultivar (Glycine max)	Determinate growth habit
Zheng 3074	Cultivar (Glycine max)	Determinate growth habit
Yu Dou No.23	Cultivar (Glycine max)	Determinate growth habit
Zhu Dou 9715	Cultivar (Glycine max)	Determinate growth habit
Zheng 77249	Cultivar (Glycine max)	Determinate growth habit
Yu Dou No.21	Cultivar (Glycine max)	Determinate growth habit
Yu Dou No.15	Cultivar (Glycine max)	Determinate growth habit
Zheng No.196 -1	Cultivar (Glycine max)	Determinate growth habit
Zheng 92116-6	Cultivar (Glycine max)	Determinate growth habit
Yu Dou No.20	Cultivar (Glycine max)	Determinate growth habit
Zheng 02060-0-7-2	Cultivar (Glycine max)	Determinate growth habit
Yu Dou No.24	Cultivar (Glycine max)	Determinate growth habit
Zhu Dou No.19	Cultivar (Glycine max)	Determinate growth habit
Zhou Dou No.23	Cultivar (Glycine max)	Determinate growth habit
Pu Dou 857	Cultivar (Glycine max)	Determinate growth habit
He Dou No.3	Cultivar (Glycine max)	Determinate growth habit
He Dou No.2	Cultivar (Glycine max)	Determinate growth habit
Ha No.963	Cultivar (Glycine max)	Semi-determinate growth habi
Nen Feng No.17	Cultivar (Glycine max)	Indeterminate growth habit
Zao Feng No.1	Cultivar (Glycine max)	Determinate growth habit
Sui Ke No.8	Cultivar (Glycine max)	Determinate growth habit
Xu Dou 9313	Cultivar (Glycine max)	Determinate growth habit
Sui Ke No.9	Cultivar (Glycine max)	Determinate growth habit
Sui Ke No.15	Cultivar (Glycine max)	Determinate growth habit
Xu Dou No.1 *	Cultivar (Glycine max)	Indeterminate growth habit
Nan Nong 1606	Cultivar (Glycine max)	Determinate growth habit
Nan Nong 8929	Cultivar (Glycine max)	Determinate growth habit
Xu Dou No.3	Cultivar (Glycine max)	Semi-determinate growth habi
Huai Dou No.10	Cultivar (Glycine max)	Determinate growth habit
Kai Dou No.16	Cultivar (Glycine max)	Determinate growth habit
Liao Dou No.18	Cultivar (Glycine max)	Semi-determinate growth habi
Liao Dou No.15 -2	Cultivar (Glycine max)	Determinate growth habit
E Dou No.5	Cultivar (Glycine max)	Determinate growth habit
Meng 9793-1	Cultivar (Glycine max)	Determinate growth habit
Meng 1101	Cultivar (Glycine max)	Determinate growth habit
He Dou No.21	Cultivar (Glycine max)	Determinate growth habit
Shan Ning No.15	Cultivar (Glycine max)	Determinate growth habit
Lin Dou No.9	Cultivar (Glycine max)	Determinate growth habit
Lu 96150	Cultivar (Glycine max)	Determinate growth habit
Lu Dou No.10	Cultivar (Glycine max)	Determinate growth habit
Lu Dou No.1	Cultivar (Glycine max)	Determinate growth habit
Qi Huang No.36	Cultivar (Glycine max)	Determinate growth habit
Qi Huang No.34 *	Cultivar (Glycine max)	Determinate growth habit
Qi Huang No.35	Cultivar (Glycine max)	Determinate growth habit
Wei Dou No.9	Cultivar (Glycine max)	Determinate growth habit
Qi Huang No.29	Cultivar (Glycine max)	Determinate growth habit
Qi Huang No.1	Cultivar (Glycine max)	Indeterminate growth habit
Lu Ning Yi Hao	Cultivar (Glycine max)	Determinate growth habit
Qi Huang No.34 -2	Cultivar (Glycine max)	Determinate growth habit
He Dou No.20	Cultivar (Glycine max)	Determinate growth habit
He Dou No.12 -2	Cultivar (Glycine max)	Determinate growth habit
Jin Dou No.39 -2	Cultivar (Glycine max)	Determinate growth habit
