# Supplementary material for: Natural variation of the GmDt1 gene affects the 100-seed weight of soybean
Source: Front Plant Sci. 2026 Apr 2;17:1801920. doi: 10.3389/fpls.2026.1801920 (PMC13083091; doi:10.3389/fpls.2026.1801920)
Supplement: Supplementary Table 2 — GmDt1 gene variation loci and phenotypic analysis. [file Table4.xlsx]

## Sheet: Sheet1
Agronomic Traits of Individual Plants in the ZP661×ZH13 Recombinant Inbred Line (RIL) Population
No.	Plant height (cm)	Branch number	Node number on main stem	Seed number per plant	Seed weight per plant (g)	100-seed weight (g)
1	68	2	24	60	16.1	26.8333
2	105	2	26	155	29.6	19.0968
3	47	1	16	37	6	16.2162
4	94	5	27	328	72.8	22.1951
5	87	10	29	363	66.6	18.3471
6	103	2	25	116	20.4	17.5862
7	90	6	27	122	27.6	22.623
8	60	0	21	48	6.7	13.9583
9	83	6	26	286	54.7	19.1259
10	73	3	23	149	24.8	16.6443
11	85	5	21	81	13.4	16.5432
12	59	5	19	179	45.9	25.6425
13	65	6	19	154	25.9	16.8182
14	68	4	19	70	17.6	25.1429
15	93	4	22	114	20.9	18.3333
16	98	1	22	43	7.5	17.4419
17	69	3	23	82	16.5	20.122
18	63	2	18	69	15.9	23.0435
19	35	2	9	25	4.3	17.2
20	80	2	18	151	32.8	21.7219
21	90	9	29	417	68	16.307
22	92	2	21	104	20.3	19.5192
23	56	5	18	165	43.1	26.1212
24	51	2	18	22	6.1	27.7273
25	100	1	26	77	12	15.5844
26	59	2	17	89	16.8	18.8764
27	81	3	19	125	22.6	18.08
28	52	6	17	225	62	27.5556
29	100	7	24	143	26.3	18.3916
30	95	3	25	88	24.3	27.6136
31	92	2	21	89	17.6	19.7753
32	97	1	22	75	13.2	17.6
33	69	3	23	66	17.2	26.0606
34	58	5	17	95	15.6	16.4211
35	62	2	16	54	10.4	19.2593
36	80	1	17	168	32.2	19.1667
37	83	6	23	187	39.8	21.2834
38	88	3	21	74	13.3	17.973
39	63	2	21	63	15.2	24.127
40	81	5	24	143	32.9	23.007
41	84	5	25	207	34.8	16.8116
42	94	7	23	125	33.3	26.64
43	64	3	17	198	37.4	18.8889
44	76	3	19	66	9.6	14.5455
45	70	2	19	70	18.5	26.4286
46	88	2	21	126	19.4	15.3968
47	92	5	23	133	22.1	16.6165
48	66	6	25	115	21.6	18.7826
49	84	3	22	120	26.3	21.9167
50	61	2	17	59	10.6	17.9661
51	50	6	18	349	70	20.0573
52	73	6	25	244	39.1	16.0246
53	83	2	21	71	17.2	24.2254
54	55	6	18	106	30	28.3019
55	65	1	20	55	11	20
56	106	1	25	119	19.1	16.0504
57	78	1	21	71	9.5	13.3803
58	87	1	21	68	10.9	16.0294
59	53	5	16	137	44.3	32.3358
60	77	6	21	112	18.3	16.3393
61	90	2	24	60	13.6	22.6667
62	86	2	20	104	15.4	14.8077
63	97	4	23	124	17.8	14.3548
64	69	4	23	86	19.4	22.5581
65	66	2	17	57	14.4	25.2632
66	44	6	16	182	60.3	33.1319
67	71	4	20	203	51.9	25.5665
68	97	5	25	162	32.2	19.8765
69	92	7	26	196	41.2	21.0204
70	68	2	21	64	14.5	22.6562
71	102	1	24	77	20.5	26.6234
72	68	6	25	112	24.1	21.5179
73	80	1	17	89	14.9	16.7416
74	52	6	17	155	47.3	30.5161
75	64	5	20	132	22.8	17.2727
76	89	4	25	103	28.8	27.9612
77	94	1	21	70	12.4	17.7143
78	61	6	19	172	47.7	27.7326
